# Supplementary material for: Health Tracking via Mobile Apps for Depression Self-management: Qualitative Content Analysis of User Reviews
Source: JMIR Hum Factors. 2022 Nov 23;9(4):e40133. doi: 10.2196/40133 (PMC9730209; doi:10.2196/40133)
Supplement: Multimedia Appendix 2 [file humanfactors_v9i4e40133_app2.xlsx]

## Sheet: ST1 App characteristics
Supplementary Table 1: Characteristics of included apps
	Google App Store				iOS App Store				App Links
App ID	App Name	Developer	Lifetime Ratings (N)	Lifetime Ratings (out of 5)	App Name	Developer	Lifetime Ratings (N)	Lifetime Ratings (out of 5)	App Homepage	Google Play Store	iOS App Store
Anxiety Relief Journal	Mind journal: Diary, Mood tracker & gratitude (previously Anxiety Relief Journal)	Bazimo (Previously Ory - Mental Health Help)	11654	4.5						https://play.google.com/store/apps/details?id=com.diary.journal
Anxiety Tracker	Anxiety Tracker - Stress and Anxiety Log	Appstronaught Studios	480	4.2						https://play.google.com/store/apps/details?id=com.appstronautstudios.anxietylog
Bearable	Symptoms and Mood Tracker	Bearable Ltd.	3635	4.7	Mood Tracker & Symptom Journal	Bearable Ltd.	516	4.8	https://bearable.app/	https://play.google.com/store/apps/details?id=com.bearable	https://apps.apple.com/us/app/bearable-mood-symptoms/id1482581097
Breeze					Breeze: mood tracker, diary	Basenji Apps	~7500	4.6			https://apps.apple.com/us/app/breeze-mood-tracker-diary/id1450365119
CBT Thought Diary	CBT Thought Diary - Mood Tracker, Journal & Record	Inquiry Health LLC	3408	4.5	CBT Thought Diary	Inquiry Health LLC	683	4.7		https://play.google.com/store/apps/details?id=com.moodtools.cbtassistant.app	https://apps.apple.com/gb/app/cbt-thought-diary/id1010391170
CBT Tools	CBT Tools for Healthy Living, Self-help Mood Diary	Excel at Life	1768	4.3					https://www.excelatlife.com/	https://play.google.com/store/apps/details?id=com.excelatlife.cbtdiary
Daybook	Daybook - Diary, Journal, Note	Daybook Labs Inc ( Previously Bighead Techies)	36027	4.5						https://play.google.com/store/apps/details?id=com.bigheadtechies.diary
eMoods	eMoods bipolar mood tracker	eMoods	4445	4.4	eMoods bipolar mood tracker	Yottaram LLC	~2900	4.8	https://emoodtracker.com/	https://play.google.com/store/apps/details?id=my.tracker&hl=en&gl=US	https://apps.apple.com/us/app/emoods-bipolar-mood-tracker/id1184456130
iMood	iMoodJournal	Inexika Inc.	1585	4.4	iMoodJournal - Mood Diary	Inexika Inc.	150	4.4	https://www.imoodjournal.com/	https://play.google.com/store/apps/details?id=com.inexika.imood&hl=en&gl=US	https://apps.apple.com/us/app/imoodjournal-mood-diary/id517952128
InnerHour	InnerHour Self Care Therapy	InnerHour	19004	4.4						https://play.google.com/store/apps/details?id=com.theinnerhour.b2b
Mental Health Tests	Mental Health Tests	Mind Diagnostics, Inc.	1624	4						https://play.google.com/store/apps/details?id=org.minddiagnostics
Mood App: Journal					Sup - Group Support (Originally Mood App: Journal)	Young Human LLC	~4500	4.6	http://moodapp.xyz/		https://apps.apple.com/us/app/mood-app-journal/id1241839696
Mood Balance					Mood Balance - Daily Tracker	Harmonybit Ltd	2	5			https://apps.apple.com/bt/app/mood-balance-daily-tracker/id1471631164
Mood Log	Mood Log	AR Productions Inc.	1270	4.5						https://play.google.com/store/apps/details?id=arproductions.andrew.moodlog
Mood Tracker	Mood Tracker Journal. Mental Health, Depression (Previously Mood Tracker, Journal, Diary | Anti Depression app)	Reflexio Team	12561	4.4						https://play.google.com/store/apps/details?id=diary.questions.mood.tracker
Mood Tracker - Bipolar	Mood Tracker - Bipolar Mood Journal, Mood Diary	Appscure	23	3.5						https://play.google.com/store/apps/details?id=mood.tracker
Moodfit	MoodFit	Roble Ridge Software LLC	584	4.4	MoodFit	Roble Ridge Software LLC	513	4.7	https://www.getmoodfit.com/	https://play.google.com/store/apps/details?id=com.robleridge.Moodfit	https://apps.apple.com/us/app/moodfit/id1054458809?mt=8
Moodily	Moodily - Mood Tracker, Depression Support	CureUp	85	3.4	Moodily - Mood Tracker	Caerus Marketing LLC	27	3.9		https://play.google.com/store/apps/details?id=moodily.rohweller&hl=en&gl=US	https://apps.apple.com/us/app/moodily-mood-tracker/id1468544979
Moodpath	MindDoc: Your Companion (Previously Moodpath)	MindDoc Health GmBH	36991	4.3	MindDoc: Your Companion (Previously Moodpath)	MindDoc Health GmBH	7800	4.6	https://minddoc.com/	https://play.google.com/store/apps/details?id=de.moodpath.android&hl=en&gl=US	https://apps.apple.com/gb/app/moodpath-depression-anxiety/id1052216403
MoodSpace	MoodSpace	ChaChi Productions (Previosly Boundless Labs)	3667	4						https://play.google.com/store/apps/details?id=boundless.moodgym&hl=en_GB
MoodTools	MoodTools - Depression Aid	Inquiry Health LLC	3189	4.3	MoodTools - Depression Aid	Inquiry Health LLC	162	4.8	https://www.moodtools.org/	https://play.google.com/store/apps/details?id=com.moodtools.moodtools	https://apps.apple.com/app/id1012822112
MyLife Meditation	MyLife Meditation: Meditate, Relax & Sleep Better	Stop, Breathe & Think	26885	4.6	MyLife Meditation: Mindfulness	Stop, Breathe & Think	~17100	4.8	https://my.life/	https://play.google.com/store/apps/details?id=org.stopbreathethink.app&referrer=utm_source%3D42matters.com%26utm_medium%3Dapi	https://apps.apple.com/US/app/id778848692?mt=8
Peas	Peas - Mood diary - Track emotions	Aumva	151	4.1						https://play.google.com/store/apps/details?id=com.aumva.peas
Sanvello	Sanvello: Anxiety and Depression	Sanvello Health INC	22317	4.5	Sanvello: Anxiety and Depression	Sanvello Health INC	1100	4.7	https://www.sanvello.com/	https://play.google.com/store/apps/details?id=com.pacificalabs.pacifica&hl=en_US	https://apps.apple.com/gb/app/sanvello-anxiety-depression/id922968861
Woebot	Woebot - your self care expert	Woebot Labs LLC	11217	4.7	Woebot - your self care expert	Woebot Labs LLC	~1200	4.7	https://woebothealth.com/	https://play.google.com/store/apps/details?id=com.woebot&hl=en&gl=US	https://apps.apple.com/gb/app/woebot-your-self-care-expert/id1305375832
Youper	Youper Therapy	Youper, Inc.	49149	4.3	Youper - Feel your best	Youper, Inc.	~2000	4.8	https://www.youper.ai/	https://play.google.com/store/apps/details?id=br.com.youper&hl=en&gl=US	https://apps.apple.com/gb/app/youper-feel-your-best/id1060691513

## Sheet: ST2 Changes over time
Supplementary Table 2: changes in app ratings and sentiment scores over time
	Overall			2018			2019			2020			2021			Changes over time
Short.Name	Reviews (N)	Ratings Median [IQR]	Sentiment Score Median [IQR]	Reviews (N)	Ratings Median [IQR]	Sentiment Score Median [IQR]	Reviews (N)	Ratings Median [IQR]	Sentiment Score Median [IQR]	Reviews (N)	Ratings Median [IQR]	Sentiment Score Median [IQR]	Reviews (N)	Ratings Median [IQR]	Sentiment Score Median [IQR]	Rating (p)	Score (p)
Anxiety Relief Journal*	45	5 [4-5]	0.33 [0.15-0.55]	0			0			28	5 [5-5]	0.33 [0.19-0.53]	17	4 [3-5]	0.27 [0.14-0.57]	0.025	0.754
Anxiety Tracker	52	5 [4-5]	0.35 [0.2-0.47]	5	4 [3-4]	0.4 [0.38-0.45]	10	5 [4-5]	0.36 [0.08-0.45]	22	5 [4-5]	0.32 [0.18-0.54]	15	5 [4-5]	0.3 [0.21-0.44]	0.43	0.754
Bearable	142	5 [5-5]	0.33 [0.2-0.43]	0			0			102	5 [5-5]	0.35 [0.22-0.45]	40	5 [5-5]	0.29 [0.18-0.38]	0.971	0.666
Breeze	63	5 [3-5]	0.28 [0.14-0.5]	0			14	5 [2-5]	0.27 [0.11-0.38]	32	5 [4-5]	0.32 [0.24-0.52]	17	4 [1-5]	0.2 [0.1-0.4]	0.169	0.376
CBT Thought Diary	81	5 [4-5]	0.26 [0.16-0.4]	4	4 [4-4]	0.25 [0.17-0.38]	3	4 [4-4]	0.26 [0.17-0.3]	34	5 [5-5]	0.25 [0.13-0.4]	40	5 [4-5]	0.29 [0.16-0.4]	0.35	0.754
CBT Tools	11	5 [4-5]	0.33 [0.21-0.35]	1	5 [5-5]	0.34 [0.34-0.34]	2	4 [3-4]	0.16 [-0.01-0.33]	7	5 [4-5]	0.32 [0.21-0.34]	1	5 [5-5]	0.34 [0.34-0.34]
Daybook	80	5 [4-5]	0.3 [0.15-0.41]	12	5 [5-5]	0.27 [0.13-0.4]	23	5 [4-5]	0.3 [0.17-0.48]	24	5 [5-5]	0.27 [0.19-0.38]	21	4 [4-5]	0.33 [0.04-0.43]	0.162	0.908
eMoods	156	5 [4-5]	0 [0-0]	56	5 [5-5]	0 [0-1]	26	5 [5-5]	0.26 [0.17-0.34]	34	5 [4-5]	0.28 [0.17-0.35]	40	5 [5-5]	0.25 [0.14-0.35]	0.077	0.376
iMood	84	5 [4-5]	0 [0-0]	36	5 [4-5]	0.27 [0.11-0.49]	20	5 [4-5]	0.35 [0.1-0.52]	16	4 [4-5]	0 [0-0]	12	5 [4-5]	0.22 [0.15-0.26]	0.446	0.754
InnerHour	80	5 [4-5]	0.31 [0.14-0.46]	16	5 [4-5]	0.29 [0.2-0.4]	26	5 [5-5]	0.37 [0.27-0.46]	11	5 [4-5]	0.32 [0.14-0.5]	27	4 [4-5]	0.25 [0.11-0.41]	0.162	0.711
Mental Health Tests	12	5 [4-5]	0 [0-0]	0			0			9	5 [4-5]	0 [0-0]	3	4 [2-4]	0 [0-0]
Mood App: Journal	72	5 [4-5]	0.19 [0.12-0.36]	6	4 [4-5]	0.23 [0.02-0.45]	30	5 [4-5]	0.2 [0.14-0.39]	24	4 [4-5]	0.15 [0.06-0.32]	12	5 [4-5]	0.27 [0.18-0.35]	0.857	0.711
Mood Balance	12	4 [3-4]	0.18 [-0.03-0.44]	0			1	4 [4-4]	0.42 [0.42-0.42]	8	4 [4-5]	0.27 [0.1-0.5]	3	1 [1-1]	-0.13 [-0.23--0.08]
Mood Log	61	5 [4-5]	0.32 [0.23-0.44]	26	5 [4-5]	0.37 [0.21-0.45]	19	5 [4-5]	0.29 [0.23-0.41]	8	5 [5-5]	0.29 [0.24-0.36]	8	5 [5-5]	0.4 [0.33-0.52]	0.911	0.754
Mood Tracker	59	5 [4-5]	0.23 [0.14-0.41]	0			14	4 [4-5]	0 [0-0]	28	5 [4-5]	0.28 [0.16-0.4]	17	5 [4-5]	0.24 [0.2-0.5]	0.312	0.376
Mood Tracker - Bipolar	2	4 [4-4]	0.35 [0.35-0.35]	0			2	4 [4-4]	0.35 [0.35-0.35]	0			0
Moodfit	121	5 [5-5]	0.3 [0.19-0.44]	18	5 [4-5]	0.32 [0.14-0.4]	38	5 [5-5]	0.28 [0.19-0.43]	34	5 [5-5]	0 [0-0]	31	5 [5-5]	0.34 [0.26-0.48]	0.911	0.754
Moodily	15	5 [4-5]	0.2 [0.1-0.39]	0			4	5 [5-5]	0.37 [0.29-0.41]	6	4 [2-5]	0.2 [-0.04-0.37]	5	4 [4-5]	0.16 [0.13-0.2]	0.788	0.754
Moodpath*	160	5 [4-5]	0.2 [0.08-0.35]	18	5 [4-5]	0.21 [0.11-0.32]	53	5 [4-5]	0.22 [0.1-0.37]	57	5 [4-5]	0.21 [0.09-0.37]	32	4 [3-5]	0.16 [0-0.28]	0.005	0.754
MoodSpace	44	5 [5-5]	0.29 [0.2-0.48]	12	5 [5-5]	0.28 [0.19-0.42]	2	4 [4-4]	0.35 [0.3-0.41]	29	5 [4-5]	0.32 [0.2-0.5]	1	4 [4-4]	0.06 [0.06-0.06]	0.341	0.754
MoodTools	13	5 [4-5]	0.5 [0.22-0.7]	8	5 [4-5]	0.56 [0.15-0.73]	3	5 [4-5]	0.5 [0.41-0.6]	2	4 [4-5]	0.31 [0.27-0.36]	0
MyLife Meditation	78	5 [5-5]	0.31 [0.14-0.39]	14	5 [3-5]	0.31 [0.17-0.39]	24	5 [5-5]	0.29 [0.15-0.4]	33	5 [5-5]	0.31 [0.23-0.38]	7	5 [4-5]	0.14 [0.04-0.31]	0.274	0.754
Peas	13	5 [4-5]	0 [0-0]	4	4 [4-4]	0.09 [0.06-0.13]	6	5 [4-5]	0.25 [0.23-0.35]	3	5 [3-5]	0 [0-0]	0
Sanvello	160	5 [5-5]	0.25 [0.16-0.38]	39	5 [5-5]	0.28 [0.15-0.37]	40	5 [5-5]	0.29 [0.21-0.41]	49	5 [4-5]	0.25 [0.15-0.4]	32	5 [5-5]	0.2 [0.16-0.31]	0.35	0.711
Woebot	159	5 [4-5]	0.25 [0.13-0.36]	17	5 [4-5]	0.18 [0.09-0.27]	59	5 [4-5]	0.26 [0.15-0.36]	47	5 [5-5]	0.26 [0.12-0.32]	36	5 [5-5]	0.25 [0.15-0.4]	0.558	0.754
Youper*	160	5 [3-5]	0.22 [0.1-0.35]	35	5 [5-5]	0.34 [0.2-0.44]	41	5 [5-5]	0.25 [0.12-0.34]	48	5 [3-5]	0.23 [0.1-0.33]	36	2 [1-3]	0.14 [0.05-0.22]	<0.001	0.006
